# Supplementary material for: Antimicrobial Use Indices—The Value of Reporting Antimicrobial Use in Multiple Ways Using Data From Canadian Broiler Chicken and Turkey Farms
Source: Front Vet Sci. 2020 Oct 19;7:567872. doi: 10.3389/fvets.2020.567872 (PMC7604299; doi:10.3389/fvets.2020.567872)
Supplement: Supplementary Material 1 — Antimicrobial use patterns in broiler chickens and turkeys during the study timeframe (2013–2019). [file Data_Sheet_1.xlsx]

## Sheet: Guide
Antimicrobial use profile	All antimicrobial active ingredients used by the flock during the grow-out period. This excludes ionophores, chemical coccidiostats and flavophospholipids.
Total flocks treated	All the flocks medicated with antimicrobials.
Total AMU pattern	The number of unique patterns of antimicrobial use.
Acronyms	Antimcirobial active ingredient and route (if there are multiple per active ingredient)
avi	avilamycin
bmd	bacitracin methylene disalycilate
cte	chlortetracycline
neo1	neomycin in feed
oxy1	oxytetracycline
pen1	penicillin G potassium in feed
penpr	penicillin G procaine
smx1	sulfamethoxazole
tyl1	tylosin in feed
vir	virginiamycin
tmps	trimethoprim-sulfadiazine
apr	apramycin sulfate
amx	amoxicillin
enr	enrofloxacin
lin2	lincomycin
neo2	neomycin in water
oxy2	oxytetracycline in water
pen2	penicillin G potassium in water
smx2	sulfamethoxazole in water
sss	sulfaquinoxaline
tet	tetracycline
tyl2	tylosin watter
tetneo	tetracycline-neomycin combination
ssspyr	sulfaquinoxaline-pyrimethamine combination
oxyneo	oxytetracycline-neomycin combination
penstr	penicillin-streptomycin combination
tio	ceftiofur
gen	gentamicin
lsp	lincomycin-spectinomycin

## Sheet: Overall
	BROILER CHICKENS				TURKEYS
	Antimicrobial use profile	No. of flocks	%		Antimicrobial use profile	No. of flocks	%
	bmd-	197	0.246867		bmd-	65	0.19174
	avi-bmd-	50	0.0626566		gen-vir-	57	0.168142
	bmd-lsp-	42	0.0526316		bmd-gen-	50	0.147493
	avi-	38	0.047619		vir-	35	0.103245
	vir-	36	0.0451128		gen-	26	0.0766962
	bmd-vir-	29	0.0363409		bmd-gen-vir-	8	0.0235988
	avi-bmd-lsp-	17	0.0213033		bmd-gen-penpr-	7	0.020649
	tyl1-	17	0.0213033		bmd-vir-	6	0.0176991
	lsp-vir-	16	0.0200501		avi-bmd-	4	0.0117994
	lsp-	15	0.018797		bmd-gen-pen2-penstr-	4	0.0117994
	bmd-tio-	13	0.0162907		bmd-penpr-	3	0.00884956
	avi-tyl1-	12	0.0150376		gen-penpr-tyl1-	3	0.00884956
	bmd-gen-	10	0.0125313		tmps-	3	0.00884956
	avi-tmps-	9	0.0112782		amx-gen-vir-	2	0.00589971
	avi-vir-	9	0.0112782		avi-bmd-gen-pen2-	2	0.00589971
	bmd-lsp-tmps-	9	0.0112782		bmd-cte-	2	0.00589971
	bmd-penpr-	9	0.0112782		bmd-gen-neo2-pen2-	2	0.00589971
	avi-lsp-penpr-tyl1-	8	0.0100251		bmd-pen2-	2	0.00589971
	bmd-tyl1-	8	0.0100251		bmd-tet-	2	0.00589971
	penpr-vir-	8	0.0100251		bmd-tmps-	2	0.00589971
	tio-vir-	8	0.0100251		enr-vir-	2	0.00589971
	avi-lsp-vir-	7	0.00877193		gen-oxy1-	2	0.00589971
	bmd-tmps-	7	0.00877193		gen-tmps-	2	0.00589971
	penpr-tio-vir-	7	0.00877193		gen-tyl1-	2	0.00589971
	avi-bmd-tmps-	6	0.0075188		pen2-	2	0.00589971
	bmd-gen-penpr-	6	0.0075188		amx-avi-bmd-	1	0.00294985
	penpr-	6	0.0075188		amx-bmd-	1	0.00294985
	avi-lsp-	5	0.00626566		amx-pen2-penstr-vir-	1	0.00294985
	bmd-sss-	5	0.00626566		avi-bmd-gen-pen2-tet-	1	0.00294985
	gen-penpr-vir-	5	0.00626566		avi-bmd-pen2-tet-tmps-	1	0.00294985
	lsp-tmps-vir-	5	0.00626566		avi-tmps-	1	0.00294985
	bmd-pen2-	4	0.00501253		bmd-cte-gen-	1	0.00294985
	bmd-penstr-	4	0.00501253		bmd-cte-gen-pen2-vir-	1	0.00294985
	bmd-tmps-vir-	4	0.00501253		bmd-cte-pen2-	1	0.00294985
	gen-pen1-vir-	4	0.00501253		bmd-enr-	1	0.00294985
	lsp-penpr-tyl1-	4	0.00501253		bmd-gen-neo2-tet-tetneo-	1	0.00294985
	penpr-tyl1-	4	0.00501253		bmd-gen-neo2-tet-tetneo-tmps-	1	0.00294985
	avi-bmd-pen2-	3	0.0037594		bmd-gen-pen1-	1	0.00294985
	avi-bmd-tyl1-	3	0.0037594		bmd-gen-pen2-	1	0.00294985
	avi-bmd-vir-	3	0.0037594		bmd-gen-ssspyr-tmps-	1	0.00294985
	avi-lsp-tmps-vir-	3	0.0037594		bmd-gen-tetneo-	1	0.00294985
	bmd-lsp-vir-	3	0.0037594		bmd-gen-tmps-	1	0.00294985
	bmd-penpr-vir-	3	0.0037594		bmd-gen-tmps-vir-	1	0.00294985
	bmd-tetneo-	3	0.0037594		bmd-neo2-pen2-	1	0.00294985
	bmd-tio-vir-	3	0.0037594		bmd-pen2-tet-	1	0.00294985
	pen2-	3	0.0037594		bmd-pen2-tet-vir-	1	0.00294985
	amx-bmd-gen-	2	0.00250627		bmd-pen2-tmps-	1	0.00294985
	avi-bmd-lsp-tyl1-	2	0.00250627		bmd-pen2-vir-	1	0.00294985
	avi-bmd-oxy1-	2	0.00250627		bmd-tetneo-tio-vir-	1	0.00294985
	avi-bmd-penstr-	2	0.00250627		cte-gen-tmps-tyl1-	1	0.00294985
	avi-lsp-penpr-tmps-	2	0.00250627		cte-gen-tyl1-vir-	1	0.00294985
	avi-lsp-tyl1-	2	0.00250627		cte-gen-vir-	1	0.00294985
	avi-pen2-	2	0.00250627		cte-tmps-vir-	1	0.00294985
	bmd-enr-penpr-vir-	2	0.00250627		cte-vir-	1	0.00294985
	bmd-lsp-penpr-	2	0.00250627		enr-gen-vir-	1	0.00294985
	bmd-lsp-ssspyr-	2	0.00250627		gen-neo2-oxyneo-vir-	1	0.00294985
	bmd-oxy1-	2	0.00250627		gen-neo2-tet-tetneo-vir-	1	0.00294985
	bmd-pen1-	2	0.00250627		gen-pen2-tmps-vir-	1	0.00294985
	bmd-penpr-penstr-	2	0.00250627		gen-pen2-vir-	1	0.00294985
	lsp-pen2-tyl1-vir-	2	0.00250627		gen-penpr-	1	0.00294985
	lsp-tmps-tyl1-	2	0.00250627		gen-penpr-sss-tyl1-	1	0.00294985
	lsp-tmps-tyl1-vir-	2	0.00250627		gen-sss-tmps-	1	0.00294985
	smx2-tyl1-	2	0.00250627		gen-tmps-vir-	1	0.00294985
	tmps-vir-	2	0.00250627		neo2-pen2-tet-tetneo-vir-	1	0.00294985
	amx-	1	0.00125313		pen2-penstr-vir-	1	0.00294985
	amx-bmd-	1	0.00125313		pen2-tmps-	1	0.00294985
	amx-bmd-lsp-tmps-	1	0.00125313		tet-	1	0.00294985
	amx-bmd-sss-	1	0.00125313		tmps-vir-	1	0.00294985
	amx-bmd-vir-	1	0.00125313		tyl1-vir-	1	0.00294985
	amx-lsp-	1	0.00125313		Total flocks treated	339
	amx-tetneo-tmps-tyl1-vir-	1	0.00125313		Total AMU patterns	68
	amx-tyl1-	1	0.00125313
	apr-tmps-vir-	1	0.00125313
	avi-amx-bmd-lsp-vir-	1	0.00125313
	avi-amx-bmd-pen2-tmps-	1	0.00125313
	avi-amx-bmd-penstr-	1	0.00125313
	avi-amx-pen2-tmps-	1	0.00125313
	avi-amx-vir-	1	0.00125313
	avi-bmd-gen-pen1-vir-	1	0.00125313
	avi-bmd-lsp-penpr-	1	0.00125313
	avi-bmd-lsp-penpr-ssspyr-	1	0.00125313
	avi-bmd-lsp-penstr-	1	0.00125313
	avi-bmd-lsp-tmps-	1	0.00125313
	avi-bmd-neo2-tet-	1	0.00125313
	avi-bmd-pen2-tyl1-	1	0.00125313
	avi-bmd-pen2-vir-	1	0.00125313
	avi-bmd-penpr-vir-	1	0.00125313
	avi-bmd-tet-	1	0.00125313
	avi-bmd-tmps-vir-	1	0.00125313
	avi-lsp-pen2-tmps-	1	0.00125313
	avi-lsp-penpr-tmps-tyl1-	1	0.00125313
	avi-lsp-penstr-tmps-	1	0.00125313
	avi-lsp-penstr-tmps-vir-	1	0.00125313
	avi-lsp-tmps-	1	0.00125313
	avi-oxy1-penstr-	1	0.00125313
	avi-penpr-tyl1-	1	0.00125313
	avi-penstr-	1	0.00125313
	avi-sss-tyl1-	1	0.00125313
	avi-ssspyr-tyl1-	1	0.00125313
	avi-ssspyr-vir-	1	0.00125313
	avi-tetneo-tyl1-	1	0.00125313
	bmd-enr-penpr-	1	0.00125313
	bmd-gen-pen1-	1	0.00125313
	bmd-gen-pen1-sss-	1	0.00125313
	bmd-gen-pen1-vir-	1	0.00125313
	bmd-gen-pen2-	1	0.00125313
	bmd-gen-penpr-vir-	1	0.00125313
	bmd-gen-sss-	1	0.00125313
	bmd-lsp-pen2-	1	0.00125313
	bmd-lsp-pen2-penstr-	1	0.00125313
	bmd-lsp-pen2-ssspyr-	1	0.00125313
	bmd-lsp-pen2-tmps-vir-	1	0.00125313
	bmd-lsp-penpr-smx2-	1	0.00125313
	bmd-lsp-penstr-	1	0.00125313
	bmd-lsp-smx2-tmps-	1	0.00125313
	bmd-lsp-tmps-vir-	1	0.00125313
	bmd-lsp-tyl1-	1	0.00125313
	bmd-pen2-sss-	1	0.00125313
	bmd-pen2-ssspyr-tmps-tyl1-	1	0.00125313
	bmd-penpr-penstr-vir-	1	0.00125313
	bmd-penpr-tio-	1	0.00125313
	bmd-penpr-tmps-	1	0.00125313
	bmd-penstr-tyl1-	1	0.00125313
	bmd-penstr-vir-	1	0.00125313
	bmd-smx2-	1	0.00125313
	bmd-tet-	1	0.00125313
	bmd-tetneo-tio-tyl1-	1	0.00125313
	bmd-tetneo-tyl1-	1	0.00125313
	bmd-tio-tmps-	1	0.00125313
	bmd-tio-tyl1-	1	0.00125313
	bmd-tmps-tyl1-	1	0.00125313
	gen-smx2-sss-vir-	1	0.00125313
	gen-tio-vir-	1	0.00125313
	gen-vir-	1	0.00125313
	lin2-	1	0.00125313
	lsp-penpr-	1	0.00125313
	lsp-penpr-vir-	1	0.00125313
	lsp-smx2-	1	0.00125313
	lsp-smx2-vir-	1	0.00125313
	lsp-tmps-	1	0.00125313
	lsp-tyl1-vir-	1	0.00125313
	oxy1-pen2-tmps-vir-	1	0.00125313
	oxy1-tmps-vir-	1	0.00125313
	oxyneo-tmps-tyl1-	1	0.00125313
	pen2-tmps-	1	0.00125313
	pen2-vir-	1	0.00125313
	penpr-sss-vir-	1	0.00125313
	penpr-tet-tmps-tyl1-	1	0.00125313
	smx2-vir-	1	0.00125313
	tio-tmps-tyl1-	1	0.00125313
	tio-tmps-vir-	1	0.00125313
	tio-tyl1-	1	0.00125313
	tmps-	1	0.00125313
	tmps-tyl1-	1	0.00125313
	tmps-tyl1-vir-	1	0.00125313
	tyl1-vir-	1	0.00125313
	Total flocks treated	798
	Total AMU patterns	156

## Sheet: Chickens_byyear
	2013				2014				2015				2016				2017				2018				2019
	Antimicrobial use profile	No. of flocks	%		Antimicrobial use profile	No. of flocks	%		Antimicrobial use profile	No. of flocks	%		Antimicrobial use profile	No. of flocks	%		Antimicrobial use profile	No. of flocks	%		Antimicrobial use profile	No. of flocks	%		Antimicrobial use profile	No. of flocks	%
	bmd-tio-	10	0.10989		bmd-	22	0.173228		bmd-	17	0.139344		bmd-	23	0.184		bmd-	27	0.241071		bmd-	32	0.293578		bmd-	68	0.607143
	bmd-	9	0.0989011		bmd-lsp-	10	0.0787402		avi-bmd-	11	0.0901639		avi-bmd-	13	0.104		vir-	11	0.0982143		bmd-vir-	8	0.0733945		avi-	12	0.107143
	tio-vir-	8	0.0879121		avi-bmd-	6	0.0472441		bmd-lsp-	10	0.0819672		bmd-lsp-	11	0.088		avi-bmd-	8	0.0714286		avi-	5	0.0458716		avi-bmd-	10	0.0892857
	vir-	8	0.0879121		bmd-tyl1-	5	0.0393701		lsp-	6	0.0491803		avi-	9	0.072		avi-	5	0.0446429		penpr-	5	0.0458716		avi-tmps-	3	0.0267857
	lsp-vir-	7	0.0769231		bmd-vir-	5	0.0393701		avi-bmd-lsp-	5	0.0409836		bmd-vir-	7	0.056		avi-bmd-lsp-	5	0.0446429		tyl1-	5	0.0458716		bmd-pen2-	3	0.0267857
	bmd-lsp-	6	0.0659341		avi-	4	0.0314961		avi-tyl1-	5	0.0409836		vir-	7	0.056		bmd-vir-	5	0.0446429		bmd-penpr-	4	0.0366972		avi-bmd-penstr-	2	0.0178571
	penpr-tio-vir-	6	0.0659341		avi-lsp-vir-	4	0.0314961		gen-pen1-vir-	4	0.0327869		penpr-vir-	6	0.048		lsp-vir-	5	0.0446429		lsp-	4	0.0366972		bmd-tmps-	2	0.0178571
	lsp-tmps-vir-	4	0.043956		bmd-sss-	4	0.0314961		gen-penpr-vir-	4	0.0327869		avi-bmd-lsp-	4	0.032		bmd-gen-	3	0.0267857		avi-bmd-	3	0.0275229		amx-	1	0.00892857
	tyl1-	4	0.043956		vir-	4	0.0314961		tyl1-	4	0.0327869		avi-vir-	3	0.024		bmd-gen-penpr-	3	0.0267857		avi-lsp-penpr-tyl1-	3	0.0275229		amx-bmd-	1	0.00892857
	bmd-lsp-tmps-	3	0.032967		avi-lsp-penpr-tyl1-	3	0.023622		avi-	3	0.0245902		avi-bmd-pen2-	2	0.016		bmd-lsp-	3	0.0267857		avi-vir-	3	0.0275229		amx-bmd-sss-	1	0.00892857
	bmd-enr-penpr-vir-	2	0.021978		bmd-lsp-tmps-	3	0.023622		bmd-penstr-	3	0.0245902		avi-lsp-vir-	2	0.016		lsp-	3	0.0267857		avi-bmd-lsp-	2	0.0183486		avi-amx-pen2-tmps-	1	0.00892857
	bmd-gen-penpr-	2	0.021978		bmd-tio-	3	0.023622		vir-	3	0.0245902		avi-tyl1-	2	0.016		avi-bmd-lsp-tyl1-	2	0.0178571		avi-lsp-tyl1-	2	0.0183486		avi-bmd-pen2-	1	0.00892857
	bmd-tio-vir-	2	0.021978		penpr-tyl1-	3	0.023622		avi-bmd-oxy1-	2	0.0163934		bmd-gen-	2	0.016		avi-bmd-vir-	2	0.0178571		avi-tyl1-	2	0.0183486		bmd-lsp-	1	0.00892857
	bmd-vir-	2	0.021978		tyl1-	3	0.023622		avi-bmd-tmps-	2	0.0163934		bmd-tyl1-	2	0.016		avi-tmps-	2	0.0178571		bmd-penpr-penstr-	2	0.0183486		lsp-	1	0.00892857
	bmd-lsp-pen2-	1	0.010989		avi-bmd-tmps-	2	0.015748		avi-bmd-tyl1-	2	0.0163934		lsp-vir-	2	0.016		avi-tyl1-	2	0.0178571		bmd-penpr-vir-	2	0.0183486		lsp-vir-	1	0.00892857
	bmd-lsp-ssspyr-	1	0.010989		avi-lsp-	2	0.015748		avi-pen2-	2	0.0163934		amx-bmd-gen-	1	0.008		avi-vir-	2	0.0178571		lsp-penpr-tyl1-	2	0.0183486		pen2-	1	0.00892857
	bmd-lsp-vir-	1	0.010989		avi-lsp-tmps-vir-	2	0.015748		avi-tmps-	2	0.0163934		avi-amx-bmd-lsp-vir-	1	0.008		bmd-lsp-penpr-	2	0.0178571		lsp-tmps-tyl1-vir-	2	0.0183486		pen2-tmps-	1	0.00892857
	bmd-pen2-sss-	1	0.010989		bmd-gen-	2	0.015748		bmd-gen-	2	0.0163934		avi-bmd-penpr-vir-	1	0.008		bmd-tmps-vir-	2	0.0178571		vir-	2	0.0183486		tmps-	1	0.00892857
	pen2-ssspyr-tmps-tyl1-	1	0.010989		bmd-pen1-	2	0.015748		bmd-lsp-tmps-	2	0.0163934		avi-bmd-tmps-	1	0.008		avi-amx-bmd-penstr-	1	0.00892857		amx-bmd-lsp-tmps-	1	0.00917431		vir-	1	0.00892857
	bmd-penpr-	1	0.010989		bmd-tmps-	2	0.015748		bmd-penpr-	2	0.0163934		avi-bmd-tmps-vir-	1	0.008		avi-bmd-neo2-	1	0.00892857		amx-bmd-vir-	1	0.00917431		Total flocks treated	112
	bmd-penpr-tio-	1	0.010989		lsp-pen2-tyl1-vir-	2	0.015748		bmd-vir-	2	0.0163934		avi-bmd-vir-	1	0.008		avi-bmd-pen2-vir-	1	0.00892857		amx-tyl1-	1	0.00917431		Total AMU patterns	19
	bmd-tio-tmps-	1	0.010989		lsp-penpr-tyl1-	2	0.015748		amx-bmd-gen-	1	0.00819672		avi-lsp-	1	0.008		avi-bmd-tmps-	1	0.00892857		avi-bmd-lsp-tmps-	1	0.00917431
	bmd-tio-tyl1-	1	0.010989		amx-tet-tetneo-tmps-tyl1-vir-	1	0.00787402		amx-lsp-	1	0.00819672		avi-lsp-penpr-tmps-	1	0.008		avi-lsp-	1	0.00892857		bmd-enr-penpr-	1	0.00917431
	bmd-tmps-	1	0.010989		apr-tmps-vir-	1	0.00787402		avi-amx-vir-	1	0.00819672		avi-sss-tyl1-	1	0.008		avi-lsp-penpr-tyl1-	1	0.00892857		bmd-gen-	1	0.00917431
	bmd-tmps-vir-	1	0.010989		avi-amx-bmd-pen2-tmps-	1	0.00787402		avi-bmd-lsp-penpr-	1	0.00819672		avi-ssspyr-tyl1-	1	0.008		avi-lsp-tmps-	1	0.00892857		bmd-gen-penpr-	1	0.00917431
	gen-tio-vir-	1	0.010989		avi-bmd-gen-pen1-vir-	1	0.00787402		avi-bmd-lsp-penpr-ssspyr-	1	0.00819672		avi-ssspyr-vir-	1	0.008		avi-oxy1-penstr-	1	0.00892857		bmd-lsp-	1	0.00917431
	lsp-	1	0.010989		avi-bmd-lsp-	1	0.00787402		avi-bmd-lsp-penstr-	1	0.00819672		avi-tet-tetneo-tyl1-	1	0.008		avi-penstr-	1	0.00892857		bmd-lsp-penstr-	1	0.00917431
	oxy1-tmps-vir-	1	0.010989		avi-bmd-pen2-tyl1-	1	0.00787402		avi-lsp-	1	0.00819672		avi-tmps-	1	0.008		bmd-gen-penpr-vir-	1	0.00892857		bmd-lsp-tmps-	1	0.00917431
	pen2-	1	0.010989		avi-bmd-tyl1-	1	0.00787402		avi-lsp-pen2-tmps-	1	0.00819672		bmd-lsp-pen2-penstr-	1	0.008		bmd-lsp-penpr-smx2-	1	0.00892857		bmd-oxy1-	1	0.00917431
	tio-tmps-vir-	1	0.010989		avi-lsp-penpr-tmps-	1	0.00787402		avi-lsp-penpr-tyl1-	1	0.00819672		bmd-lsp-pen2-tmps-vir-	1	0.008		bmd-lsp-tyl1-	1	0.00892857		bmd-penstr-tyl1-	1	0.00917431
	tmps-tyl1-	1	0.010989		avi-lsp-penpr-tmps-tyl1-	1	0.00787402		avi-lsp-penstr-tmps-	1	0.00819672		bmd-lsp-tmps-vir-	1	0.008		bmd-penpr-	1	0.00892857		bmd-tet-tetneo-	1	0.00917431
	tmps-vir-	1	0.010989		avi-tmps-	1	0.00787402		avi-lsp-penstr-tmps-vir-	1	0.00819672		bmd-lsp-vir-	1	0.008		bmd-penpr-penstr-vir-	1	0.00892857		bmd-tmps-vir-	1	0.00917431
	Total flocks treated	91			avi-tyl1-	1	0.00787402		avi-lsp-tmps-vir-	1	0.00819672		bmd-penpr-	1	0.008		bmd-penstr-vir-	1	0.00892857		bmd-tyl1-	1	0.00917431
	Total AMU patterns	32			avi-vir-	1	0.00787402		avi-lsp-vir-	1	0.00819672		bmd-penpr-tmps-	1	0.008		bmd-tmps-	1	0.00892857		lin2-	1	0.00917431
					bmd-gen-pen1-	1	0.00787402		avi-penpr-tyl1-	1	0.00819672		bmd-penpr-vir-	1	0.008		gen-penpr-vir-	1	0.00892857		lsp-penpr-	1	0.00917431
					bmd-gen-pen1-sss-	1	0.00787402		bmd-gen-pen1-vir-	1	0.00819672		bmd-penstr-	1	0.008		lsp-smx2-vir-	1	0.00892857		lsp-tmps-tyl1-	1	0.00917431
					bmd-gen-pen2-	1	0.00787402		bmd-gen-sss-	1	0.00819672		bmd-smx2-	1	0.008		penpr-	1	0.00892857		lsp-vir-	1	0.00917431
					bmd-lsp-pen2-ssspyr-	1	0.00787402		bmd-lsp-smx2-tmps-	1	0.00819672		bmd-tet-tetneo-	1	0.008		penpr-vir-	1	0.00892857		oxy1-pen2-tmps-vir-	1	0.00917431
					bmd-lsp-vir-	1	0.00787402		bmd-lsp-ssspyr-	1	0.00819672		bmd-tmps-	1	0.008		Total flocks treated	112			smx2-vir-	1	0.00917431
					bmd-oxy1-	1	0.00787402		bmd-sss-	1	0.00819672		bmd-tmps-tyl1-	1	0.008		Total AMU patterns	38			Total flocks treated	109
					bmd-pen2-	1	0.00787402		lsp-penpr-vir-	1	0.00819672		gen-smx2-sss-vir-	1	0.008						Total AMU patterns	39
					bmd-tet-tetneo-	1	0.00787402		lsp-smx2-	1	0.00819672		lsp-tmps-tyl1-	1	0.008
					bmd-tet-tetneo-tio-tyl1-	1	0.00787402		lsp-tmps-	1	0.00819672		penpr-sss-vir-	1	0.008
					bmd-tet-tetneo-tyl1-	1	0.00787402		lsp-tyl1-vir-	1	0.00819672		tmps-vir-	1	0.008
					bmd-tio-vir-	1	0.00787402		oxyneo-tet-tmps-tyl1-	1	0.00819672		tyl1-	1	0.008
					gen-vir-	1	0.00787402		penpr-tmps-tyl1-	1	0.00819672		Total flocks treated	125
					lsp-tmps-vir-	1	0.00787402		penpr-tyl1-	1	0.00819672		Total AMU patterns	45
					pen2-	1	0.00787402		smx2-tyl1-	1	0.00819672
					pen2-vir-	1	0.00787402		tmps-tyl1-vir-	1	0.00819672
					penpr-tio-vir-	1	0.00787402		tyl1-vir-	1	0.00819672
					penpr-vir-	1	0.00787402		Total flocks treated	122
					smx2-tyl1-	1	0.00787402		Total AMU patterns	50
					tio-tmps-tyl1-	1	0.00787402
					tio-tyl1-	1	0.00787402
					Total flocks treated	127
					Total AMU patterns	54

## Sheet: Turkeys_byyear
2013				2014				2015				2016				2017				2018				2019
BRITISH COLUMBIA ONLY				BRITISH COLUMBIA ONLY				BRITISH COLUMBIA ONLY
Antimicrobial use profile	No. of flocks	%		Antimicrobial use profile	No. of flocks	%		Antimicrobial use profile	No. of flocks	%		Antimicrobial use profile	No. of flocks	%		Antimicrobial use profile	No. of flocks	%		Antimicrobial use profile	No. of flocks	%		Antimicrobial use profile	No. of flocks	%
bmd-gen-	11	0.392857		gen-vir-	7	0.241379		gen-vir-	11	0.366667		gen-vir-	19	0.296875		gen-vir-	15	0.245902		vir-	23	0.365079		bmd-	38	0.59375
gen-	6	0.214286		bmd-gen-	6	0.206897		vir-	6	0.2		bmd-gen-	16	0.25		bmd-gen-	14	0.229508		bmd-	13	0.206349		avi-bmd-	4	0.0625
bmd-	5	0.178571		bmd-gen-penpr-	6	0.206897		gen-	5	0.166667		gen-	4	0.0625		gen-	7	0.114754		bmd-penpr-	3	0.047619		bmd-vir-	3	0.046875
gen-vir-	2	0.0714286		gen-	3	0.103448		bmd-	2	0.0666667		bmd-gen-pen2-penstr-	3	0.046875		bmd-	3	0.0491803		bmd-vir-	3	0.047619		bmd-tmps-	2	0.03125
bmd-cte-gen-pen2-vir-	1	0.0357143		bmd-	2	0.0689655		bmd-gen-	2	0.0666667		gen-penpr-tyl1-	3	0.046875		bmd-gen-vir-	3	0.0491803		gen-vir-	3	0.047619		tmps-	2	0.03125
bmd-gen-neo2-tet-tetneo-	1	0.0357143		bmd-gen-tetneo-	1	0.0344828		bmd-gen-vir-	2	0.0666667		vir-	3	0.046875		amx-gen-vir-	1	0.0163934		pen2-	2	0.031746		amx-avi-bmd-	1	0.015625
bmd-gen-vir-	1	0.0357143		bmd-gen-vir-	1	0.0344828		bmd-gen-pen1-	1	0.0333333		bmd-	2	0.03125		bmd-gen-neo2-pen2-	1	0.0163934		amx-pen2-penstr-vir-	1	0.015873		amx-bmd-	1	0.015625
bmd-tetneo-tio-vir-	1	0.0357143		cte-gen-vir-	1	0.0344828		gen-pen2-vir-	1	0.0333333		gen-oxy1-	2	0.03125		bmd-gen-pen2-	1	0.0163934		avi-bmd-gen-pen2-	1	0.015873		avi-bmd-gen-pen2-	1	0.015625
Total flocks treated	28			gen-neo-tet-tetneo-vir-	1	0.0344828		Total flocks treated	30			amx-gen-vir-	1	0.015625		bmd-gen-pen2-penstr-	1	0.0163934		avi-bmd-gen-pen2-tet-	1	0.015873		avi-tmps-	1	0.015625
Total AMU patterns	8			vir-	1	0.0344828		Total AMU patterns	8			bmd-cte-gen-	1	0.015625		bmd-gen-ssspyr-tmps-	1	0.0163934		avi-bmd-pen2-tet-tmps-	1	0.015873		bmd-cte-	1	0.015625
				Total flocks treated	29							bmd-gen-neo2-pen2-	1	0.015625		bmd-gen-tmps-	1	0.0163934		bmd-cte-	1	0.015873		bmd-cte-pen2-	1	0.015625
				Total AMU patterns	10							bmd-gen-neo2-tet-tetneo-tmps-	1	0.015625		bmd-gen-tmps-vir-	1	0.0163934		bmd-gen-	1	0.015873		bmd-enr-	1	0.015625
												bmd-gen-penpr-	1	0.015625		bmd-pen2-	1	0.0163934		bmd-pen2-tet-vir-	1	0.015873		bmd-neo2-pen2-	1	0.015625
												bmd-gen-vir-	1	0.015625		bmd-pen2-vir-	1	0.0163934		bmd-tet-	1	0.015873		bmd-pen2-	1	0.015625
												cte-gen-tmps-tyl1-	1	0.015625		cte-gen-tyl1-vir-	1	0.0163934		cte-vir-	1	0.015873		bmd-pen2-tet-	1	0.015625
												gen-neo2-oxyneo-vir-	1	0.015625		cte-tmps-vir-	1	0.0163934		enr-vir-	1	0.015873		bmd-pen2-tmps-	1	0.015625
												gen-pen2-tmps-vir-	1	0.015625		enr-gen-vir-	1	0.0163934		gen-	1	0.015873		bmd-tet-	1	0.015625
												gen-penpr-	1	0.015625		gen-penpr-sss-tyl1-	1	0.0163934		gen-tmps-	1	0.015873		enr-vir-	1	0.015625
												gen-tyl1-	1	0.015625		gen-sss-tmps-	1	0.0163934		neo2-pen2-tet-tetneo-vir-	1	0.015873		tet-	1	0.015625
												tmps-vir-	1	0.015625		gen-tmps-	1	0.0163934		pen2-penstr-vir-	1	0.015873		vir-	1	0.015625
												Total flocks treated	64			gen-tmps-vir-	1	0.0163934		pen2-tmps-	1	0.015873		Total flocks treated	64
												Total AMU patterns	20			gen-tyl1-	1	0.0163934		tmps-	1	0.015873		Total AMU patterns	20
																tyl1-vir-	1	0.0163934		Total flocks treated	63
																vir-	1	0.0163934		Total AMU patterns	22
																Total flocks treated	61
																Total AMU patterns	24
